# Supplementary material for: Spectrum of PAH gene variants among a population of Han Chinese patients with phenylketonuria from northern China
Source: BMC Med Genet. 2017 Oct 5;18:108. doi: 10.1186/s12881-017-0467-7 (PMC5629770; doi:10.1186/s12881-017-0467-7)
Supplement: Supplementary file 1 — Genotype-phenotype correlations in patients with phenylketonuria. This file contains a description of the basic information, pretreatment plasma Phe level, clinical phenotype, and the corresponding genotypes for each patient. (XLS 106 kb) [file 12881_2017_467_MOESM1_ESM.xls]

## Sheet: Sheet1
Additional file 1. Genotype–phenotype correlations in patients with phenylketonuria
NO.	Age(m)	Genotype			Phe(μmol/L)	Phenotype
1	1.7	p.Phe161Ser	p.Arg413Pro		1271	cPKU
2	2	p.Arg261Gln	p.Alp.Ala373Thrhr		/	/
3	1.5	IVS4+3G＞C	p.Arg400Thr		720	mPKU
4	1.7	p.Arg241Cys	p.Leu255Ser		/	/
5	2	p.His107Arg	p.Arg400Thr		/	/
6	24	p.Tyr356*	p.Arg413Pro		2221	cPKU
7	0.8	S70del	IVS6-1G＞A		540	mHP
8	3	p.Pro314Thr	p.Val399=		1200	cPKU
9	1.7	p.Arg111*	p.Arg243Gln		1800	cPKU
10	0.9	p.Arg241Cys	p.Gln355*		338	mHP
11	12	p.Arg243Gln	p.Tyr268*		1500	cPKU
12	0.7	p.Arg243Gln	p.Phe392Ile		209	mHP
13	3	p.Arg252Trp	p.Gly257Val		480	mHP
14	1	p.Arg111*	p.Arg243Gln		2302	cPKU
15	1	S70del	p.Phe392Ile		234	mHP
16	1	p.Arg53His	p.Val399=		204	mHP
17	1	p.Val399=	IVS12+4A＞G		/	/
18	1	p.Tyr356*	p.Val399=		2477	cPKU
19	1	EX6-96A＞G	p.Val399=		1878	cPKU
20	1	p.Val230A	p.Arg243Gln		480	mHP
21	0.8	p.Arg111*	p.His107Arg		720	mPKU
22	84	p.Arg243Gln	p.Glu280Lys		/	/
23	1	p.Arg53His	p.Gln232*		914	mPKU
24	0.8	p.Arg155His	p.Val230Ile		/	/
25	2	p.Arg53His	S70del		/	/
26	1	p.Arg241Cys	p.Arg413Pro		912	mPKU
27	0.8	IVS4-1G＞A	p.Arg408Gln		360	mHP
28	1.4	p.Val230Ile	p.Arg243Gln		656	mPKU
29	2	p.Arg53Cys	p.Arg158Gln		324	mHP
30	2.3	p.Ile95del	p.Cys217Tyr		900	mPKU
31	1.3	p.His107Arg	IVS4-1G＞A		2477	cPKU
32	1	p.Arg413Pro	p.Gln419Arg		1656	cPKU
33	1	p.Pro362Ser	p.Arg413Pro		1488	cPKU
34	1.5	p.Arg176*	p.Arg241Cys		2205	cPKU
35	1	p.Arg243Gln	p.Pro314Thr		1230	cPKU
36	1	EX6-96A＞G	p.Glu280Lys		1168	mPKU
37	1	IVS1-3T＞C	p.Arg111*		1204	cPKU
38	5	p.Arg53His	p.Val399=		926	mPKU
39	1	p.Arg53His	p.Ile224Thr		240	mHP
40	3	p.Arg243Gln	p.Gly257Val		1952	cPKU
41	1	IVS11+1G＞C	p.Arg413Pro		1462	cPKU
42	36	p.Phe161Ser	p.Val399=		2218	cPKU
43	0.5	p.Arg241Cys	p.Ile324Asn		760	mPKU
44	2.4	p.Arg243Gln	p.Arg261Gln		1918	cPKU
45	1.3	p.Arg53His	p.Arg243Gln		234	mHP
46	1.8	EX6-96A＞G	p.Arg413Pro		1200	cPKU
47	1.3	p.Arg53His	IVS7+2T＞A		825	mPKU
48	1	IVS7+2T＞A	p.Tyr356*		1392	cPKU
49	24	p.His107Arg	p.Val399=		552	mHP
50	2	IVS7+2T＞A	p.Tyr356*		1200	cPKU
51	2.4	p.Arg413Pro	p.Ala434Asp		1846	cPKU
52	0.9	p.His107Arg	IVS10-13delT		864	mPKU
53	1.2	S70del	p.Arg243Gln		1464	cPKU
54	2	IVS4+3G＞C	p.Ala434Asp		1392	cPKU
55	18	p.Val399=	p.Val399=		1551	cPKU
56	1.3	p.Arg53His	p.Ala403Val		156	mHP
57	1	p.Tyr356*	p.Phe392Ile		228	mHP
58	24	S70del	p.Gly257Val		1584	cPKU
59	1	p.Arg243Gln	p.Arg413Pro		2205	cPKU
60	1	p.Arg243Gln	c.907delT		1080	mPKU
61	2	p.Arg243Gln	p.Phe331Ser		630	mPKU
62	8	p.Val399=	p.Val399=		1491	cPKU
63	2	EX6-96A＞G	p.Val399=		600	mPKU
64	60	p.Arg408Trp	Ex4_7 Del		/	/
65	122	EX6-96A＞G	p.Tyr356*		/	/
66	2	p.Arg111*	IVS8+16T＞A		1120	mPKU
67	2	p.Gly103Asp	EX6-96A＞G		698	mPKU
68	24	p.Arg413Pro	p.Arg413Pro		1706	cPKU
69	1	EX6-96A＞G	p.Arg241Cys		1460	cPKU
70	1	p.Tyr166*	p.Arg243Gln		2580	cPKU
71	24	c.463delC	p.Arg243Gln		1500	cPKU
72	0.8	EX6-96A＞G	p.Arg241Cys		1644	cPKU
73	12	p.Arg243Gln	p.Arg261Gln		1221	cPKU
74	8	EX6-96A＞G	IVS8+1G＞A		1932	cPKU
75	1	p.Arg53His	p.Arg261Gln		600	mPKU
76	/	EX6-96A＞G	p.Val399=		/	/
77	1.3	p.Ala403Val	p.Gln419Arg		1002	mPKU
78	0.5	p.Arg241Cys	p.Arg261Gln		2846	cPKU
79	1.2	p.Arg243Gln	p.Arg252Pro		2204	cPKU
80	1	EX6-96A＞G	p.Arg243Gln		1269	cPKU
81	1.3	IVS4-1G＞A	p.Arg243Gln		2466	cPKU
82	4	p.Arg241Cys	p.Tyr414*		1882	cPKU
83	24	p.Arg243Gln	p.Arg243Gln		1224	cPKU
84	36	p.Tyr356*	p.Val399=		2089	cPKU
85	1	c.279-281delCAT	EX6-96A＞G		1350	cPKU
86	24	p.Ile65Thr	p.Arg243Gln		1242	cPKU
87	3	p.Gln160*	p.Gln160*		1430	cPKU
88	96	IVS2+2T＞C	p.Arg243Gln		762	mPKU
89	1.3	p.Arg243Gln	p.Arg243Gln		3186	cPKU
90	1	p.Arg111*	p.Arg243Gln		1848	cPKU
91	2	EX6-96A＞G	p.Arg400Thr		2064	cPKU
92	1.2	p.Arg53His	p.Arg243Gln		252	mHP
93	1	p.Arg176*	p.Arg243Gln		2198	cPKU
94	1	p.Lys363Asn	IVS12-2A＞G		240	mHP
95	1.4	p.Arg53His	p.Arg243Gln		604	mPKU
96	2	p.Arg53His	EX6-96A＞G		168	mHP
97	1	p.Arg176*	p.Arg243Gln		2800	cPKU
98	1	p.Val399=	p.Ala403Val		342	mHP
99	1.1	p.Arg243Gln	p.Arg243Gln		959	mPKU
100	1	p.Arg243Gln	p.Val399=		1800	cPKU
101	2	p.Val230Ile	p.Val399=		/	/
102	/	EX6-96A＞G	p.Val399=		666	mPKU
103	1.8	p.Arg53His	p.Arg241Cys		568	mHP
104	30	EX6-96A＞G	p.Arg261Gln		2436	cPKU
105	1.3	S70del	p.Pro147Leu		269	mHP
106	1	p.His107Arg	p.Arg241Cys		1228	cPKU
107	2.3	p.Arg243Gln	p.Gln375Glu		138	mHP
108	2	p.His107Arg	p.Arg241Cys		/	/
109	1.5	p.Arg243Gln	p.Arg243Gln		1953	cPKU
110	1	p.Arg241Cys	p.Pro275Leu		282	mHP
111	216	IVS2+5G＞C	p.Gly247Arg		/	/
112	144	p.Tyr356*	p.Arg400Lys		/	/
113	24	p.Ala165Asp	p.Leu255Ser		1800	cPKU
114	1	EX6-96A＞G	p.Arg241Cys		1098	cPKU
115	2	p.Arg111*	p.Glu183Gly		1279	cPKU
116	11	p.Arg243Gln	p.Arg413Pro		2302	cPKU
117	1.6	p.Ser349Ala	p.Tyr356*		1320	cPKU
118	1	p.Gln160*	p.Arg243Gln		2324	cPKU
119	0.9	EX6-96A＞G	p.Arg243Gln		2946	cPKU
120	0.7	EX6-96A＞G	p.Arg243Gln		3096	cPKU
121	1	p.His107Arg	p.Arg413Pro		1369	cPKU
122	2	p.Glu280Lys	p.Val399=		1680	cPKU
123	1	p.Phe233Leu	p.Ala403Val		699	mPKU
124	1.3	p.Arg241Cys	p.Arg243Gln		1480	cPKU
125	1.2	p.Arg243Gln	p.Arg243Gln		3691	cPKU
126	264	p.Ile224Thr	p.Arg241Leu		/	/
127	1.6	IVS5+1G＞A	p.Arg241Cys		2145	cPKU
128	1	p.Arg241Cys	p.Arg243Gln		788	mPKU
129	2	p.Arg241His	p.Arg413Pro		960	mPKU
130	1.6	p.Arg158Trp	IVS7+2T＞A		1200	cPKU
131	36	IVS4-1G＞A	p.Arg243Gln		1812	cPKU
132	0.7	p.Ile65Thr	EX6-96A＞G		1800	cPKU
133	1	p.Arg53His	p.Phe161Ser		228	mHP
134	1.4	p.Arg53His	p.Arg243Gln		150	mHP
135	84	p.Arg243Gln	p.Arg413Pro		2428	cPKU
136	240	p.Arg158Trp	p.Arg413Pro		/	/
137	1.5	p.Tyr166*	p.Arg243Gln		1336	cPKU
138	0.8	IVS4-1G＞A	p.Arg413Pro		2460	cPKU
139	1.8	p.Arg176*	p.Arg241Cys		640	mPKU
140	3	p.Asp75His	p.Val399=		168	mHP
141	0.6	p.Arg413Pro	p.Ala434Asp		1980	cPKU
142	18	p.Phe161Ser	p.Phe161Ser		1560	cPKU
143	1.4	p.His107Arg	p.Arg413Pro		882	mPKU
144	1.7	p.Arg111*	EX6-96A＞G		1325	cPKU
145	1	p.Arg158Gln	p.Val399=		1920	cPKU
146	2	IVS4-1G＞A	EX6-96A＞G		1489	cPKU
147	5	p.Val399=	p.Gln419Arg		180	mHP
148	1	p.Met276Lys	p.Ala434Asp		330	mHP
149	4	EX6-96A＞G	EX6-96A＞G		1746	cPKU
150	1.5	p.Arg243Gln	p.Ala403Val		300	mHP
151	72	S70del	p.Arg243Gln		/	/
152	5	p.Arg111*	p.Val399=		1440	cPKU
153	1.3	p.Arg241His	IVS12+6T＞A		926	mPKU
154	1.6	p.Arg156Pro	EX6-96A＞G		1228	cPKU
155	1.3	p.Phe161Ser	p.Ala434Asp		1848	cPKU
156	2	p.Arg111*	p.Tyr356*		1561	cPKU
157	2	p.Arg241Cys	p.Thr380Met		870	mPKU
158	121	p.Gly247Val	IVS11+2T＞C		/	/
159	1.4	p.Arg243Gln	p.Gln419Arg		1202	cPKU
160	2	p.Val399=	p.Val399=		2400	cPKU
161	5	p.Arg413Pro	p.Arg413Pro		1960	cPKU
162	60	p.Arg243Gln	p.Arg243Gln		2368	cPKU
163	2	IVS4-1G＞A	p.Arg243Gln		1500	cPKU
164	2	p.Arg243Gln	p.Val399=		1980	cPKU
165	2	p.Asp101Asn	p.Gln267Glu		1740	cPKU
166	1.3	p.Arg111*	p.Arg243Gln		2289	cPKU
167	1	p.Arg243Gln	p.Ala434Asp		1560	cPKU
168	6	p.His107Arg	p.Val399=		/	/
169	60	p.Arg243Gln	p.Arg243Gln		1969	cPKU
170	1.4	p.His107Arg	p.Gly257Val		618	mPKU
171	42	p.Arg176*	p.Arg243Gln		2640	cPKU
172	2	p.Val399=	p.Ile421Thr		748	mPKU
173	31	p.Val399=	p.Arg413Pro		1470	cPKU
174	2	p.Arg243Gln	p.Ala434Asp		1789	cPKU
175	1	p.Arg243Gln	p.Arg400Thr		1208	cPKU
176	1	p.Ile224Thr	p.Arg241Cys		921	mPKU
177	1.2	EX6-96A＞G	p.Arg243Gln		1800	cPKU
178	7	p.Cys203Ser	p.Val399=		/	/
179	5	EX6-96A＞G	p.Gly247Val		1803	cPKU
180	5	p.Arg243Gln	p.Gly247Val		600	mPKU
181	1.4	p.Arg111*	p.Arg243Gln		1624	cPKU
182	1	p.Arg243Gln	p.Arg413Pro		1440	cPKU
183	1	p.Val399=	p.Arg413Pro		1235	cPKU
184	0.7	p.Arg243Gln	p.Val399=		1450	cPKU
185	1.7	p.Arg241Cys	p.Tyr356*		708	mPKU
186	2	p.His107Arg	p.His107Arg		/	/
187	0.6	EX6-96A＞G	p.Gly247Val		1900	cPKU
188	1	p.Ile65Ser	p.His170Gln		/	/
189	0.6	p.His107Arg	p.Arg243Gln		898	mPKU
190	48	p.His107Arg	H220P		/	/
191	2	p.Arg243Gln	p.Arg261Gln		855	mPKU
192	24	IVS4-1G＞A	IVS10-1G＞T		/	/
193	1	p.Arg243Gln	p.Val399=		1796	cPKU
194	1	EX6-96A＞G	p.Arg261*		1236	cPKU
195	2	IVS4-1G＞A	EX6-96A＞G		1908	cPKU
196	0.7	p.Arg243Gln	p.Arg413Pro		2640	cPKU
197	132	IVS4-1G＞A	p.Ile324Asn		/	/
198	1.2	p.Leu242Phe	p.Tyr356*		3002	cPKU
199	1.1	S70del	p.Gly247Val		/	/
200	1	p.Arg243Gln	p.Tyr356*		1920	cPKU
201	1	p.Arg243Gln	p.Arg243Gln		1260	cPKU
202	1	p.Arg243Gln	p.Thr418Pro		1576	cPKU
203	0.7	p.Arg243Gln	p.Arg243Gln		1256	cPKU
204	0.8	p.Arg111*	p.Arg413Pro		1807	cPKU
205	1.6	p.Tyr166*	p.Val399=		2034	cPKU
206	1	IVS4-1G＞A	EX6-96A＞G		2306	cPKU
207	4	IVS4-1G＞A	EX6-96A＞G		1988	cPKU
208	0.8	EX6-96A＞G	p.Arg261Gln		1069	mPKU
209	1	EX6-96A＞G	p.Val399=		1200	cPKU
210	2	EX6-96A＞G	p.Arg243Gln		1519	cPKU
211	1.5	p.Arg243Gln	p.Arg243Gln		1800	cPKU
212	36	p.His107Arg	p.Arg176*		/	/
213	10	p.Arg408Gln	p.Thr418Pro		624	mPKU
214	/	p.Arg243Gln	p.Arg243Gln		/	/
215	0.8	IVS7+2T＞A	p.Arg413Pro		1680	cPKU
216	1	S70del	S70del		1500	cPKU
217	1.2	p.Arg111*	p.Arg241Cys		982	mPKU
218	0.6	p.Tyr356*	p.Arg413Pro		2640	cPKU
219	12	EX6-96A＞G	EX6-96A＞G		1620	cPKU
220	21	EX6-96A＞G	p.Arg261Gln		/	/
221	1	p.Arg176*	p.Arg176*		2100	cPKU
222	2	p.Arg243Gln	c.722delG		2040	cPKU
223	96	IVS4-1G＞A	p.Arg400Thr		764	mPKU
224	4	p.Arg111*	p.Arg413Pro		1192	cPKU
225	1	S70del	p.Arg243Gln		655	mPKU
226	2	p.Arg243Gln	p.Val399=		3763	cPKU
227	122	p.Arg158Trp	IVS7+2T＞A		/	/
228	48	p.Arg243Gln	p.Val399=		1410	cPKU
229	/	p.Phe263Leu	p.Arg400Thr		/	/
230	1.7	EX6-96A＞G	IVS11+2T＞C		870	mPKU
231	2	p.Tyr356*	p.Tyr356*		1247	cPKU
232	0.1	p.Tyr356*	p.Ala434Asp		1120	mPKU
233	6	IVS4-1G＞A	p.Arg243Gln		1740	cPKU
234	2	p.Arg270Ile	p.Arg252Gln		906	mPKU
235	1.1	p.Tyr356*	p.Tyr356*		2678	cPKU
236	1	S70del	p.Arg243Gln		906	mPKU
237	1	EX6-96A＞G	IVS10-11G＞A		1762	cPKU
238	1.2	p.Arg243Gln	p.Arg243Gln		1178	cPKU
239	0.8	IVS4-1G＞A	p.Tyr356*		2032	cPKU
240	3	p.Arg261Gln	p.Arg413Pro		1408	cPKU
241	1.5	p.Arg243Gln	p.Val399=		2946	cPKU
242	2.5	p.Arg243Gln	p.Arg243Gln		1427	cPKU
243	2	p.Arg111*	EX6-96A＞G		1196	cPKU
244	2	IVS4-1G＞A	p.Gly247Val		1308	cPKU
245	2	p.Glu280Lys	p.Arg413Pro		670	mPKU
246	60	EX6-96A＞G	p.Arg243Gln		2928	cPKU
247	2	p.Trp326*	p.Tyr356*		2042	cPKU
248	2	p.Arg252Trp	p.Tyr356*		1008	cPKU
249	1.1	EX6-96A＞G	p.Val399=		1212	cPKU
250	4	EX6-96A＞G	p.Arg243Gln		960	mPKU
251	3	EX6-96A＞G	p.Arg243Gln		1408	cPKU
252	48	IVS4-1G＞A	p.Tyr356*		1348	cPKU
253	1	p.Arg111*	EX6-96A＞G		970	mPKU
254	3	p.Val399=	p.Asp415Tyr		762	mPKU
255	2.3	EX6-96A＞G	p.Arg400Lys		540	mHP
256	1.4	IVS4-1G＞A	p.Arg243Gln		1139	cPKU
257	1.6	EX6-96A＞G	p.Tyr356*		1460	cPKU
258	1.1	IVS4-1G＞A	p.Arg243Gln		1800	cPKU
259	1.3	p.Leu255Ser	p.Arg413Pro		1272	cPKU
260	0.4	p.Arg261Gln	p.Arg413Pro		1069	cPKU
261	204	p.Tyr356*	p.Ala434Asp		1008	cPKU
262	1.6	p.Arg243Gln	p.Tyr356*		1380	cPKU
263	1.2	p.Arg53His	p.Arg261Gln		168	mHP
264	3	p.Arg53His	c.722delG		252	mHP
265	1.7	p.Tyr166*	p.Arg243Gln		720	mPKU
266	5	p.Arg111*	EX6-96A＞G		780	mPKU
267	2	p.Arg53His	p.Ser349Ala		144	mHP
268	1	p.Arg243Gln	p.Ala434Asp		1020	cPKU
269	1	p.Phe161Ser	p.Arg241Cys		1122	mPKU
270	1	p.Arg241Cys	p.Ala403Val		270	mHP
271	1.5	p.Arg176*	p.Thr418Pro		810	mPKU
272	2.5	S70del	IVS7-1G＞A		1440	cPKU
273	2	EX6-96A＞G	p.Thr418Pro		786	mPKU
274	2	p.Arg53His	EX6-96A＞G		234	mHP
275	2	S70del	EX6-96A＞G		1356	cPKU
276	60	EX6-96A＞G	p.Arg243Gln		1568	cPKU
277	1	p.Ile224Thr	p.Arg243Gln		762	mPKU
278	2	p.Arg53His	p.Arg252Gly		162	mHP
279	2	p.Arg53His	p.Arg243Gln		666	mPKU
280	144	IVS4-1G＞A	p.Arg243Gln		2916	cPKU
281	36	p.Tyr356*	p.Val399=		2220	cPKU
282	1.5	p.Arg243Gln	p.Gln419Arg		1008	mPKU
283	2	p.Arg155His	p.Arg261Gln		961	mPKU
284	1	IVS4-1G＞C	p.Val388Met		2220	cPKU
285	4	p.Arg243Gln	p.Arg243Gln		1680	cPKU
286	3	p.Arg53His	p.Ala403Val		174	mHP
287	48	p.Arg158Gln	p.Arg241Cys		890	mPKU
288	3	EX6-96A＞G	p.Arg252Trp		1192	mPKU
289	2.3	p.Arg53His	p.Gln419Arg		480	mHP
290	1.3	p.Arg111*	p.Ala403Val		640	mPKU
291	1.3	p.Tyr356*	p.Thr418Pro		600	mPKU
292	0.7	p.Arg243Gln	V339V		1500	cPKU
293	14	p.Arg243Gln	p.Ser303Pro		324	mHP
294	0.7	IVS7+1G＞A	p.Tyr356*		2640	cPKU
295	1.5	EX6-96A＞G	p.Arg243Gln		2160	cPKU
296	1.2	p.Arg243Gln	p.Tyr356*		2400	cPKU
297	2	p.Val230Ile	p.Val399=		120	mHP
298	27	p.Lys398=	p.Arg413Pro		1620	cPKU
299	1.3	p.Arg243Gln	p.Arg243Gln		1192	mPKU
300	156	EX6-96A＞G	p.Ala345Thr		296	mHP
301	15	p.Arg111*	V339V		1640	cPKU
302	1	p.Pro147Leu	p.His170Arg		1620	cPKU
303	36	EX6-96A＞G	p.Gly344Asp		162	mHP
304	0.6	EX6-96A＞G	p.Arg243Gln		1308	cPKU
305	1.4	p.Arg176*	p.Gly247Arg		655	mPKU
306	3	IVS4-1G＞A	p.Arg169Cys		478	mHP
307	2	p.Arg243Gln	IVS12-1G＞C		1020	cPKU
308	1	EX6-96A＞G	p.Gln419Arg		1440	cPKU
309	6	p.Gly257Val	p.Tyr356*		836	mPKU
310	1.4	p.Arg243Gln	p.Ala434Asp		900	mPKU
311	0.9	p.Arg53His	p.Ile65Thr		192	mHP
312	1.7	p.Arg53His	p.Arg243Gln		144	mHP
313	4	p.Arg243Gln	V291M		1126	mPKU
314	6	p.Asp101Asn	p.Arg158Trp		768	mPKU
315	1	p.Arg243Gln	p.Arg243Gln		1380	cPKU
316	1	p.Arg53His	p.Arg53His		144	mHP
317	6	p.Arg53His	p.Ala434Asp		138	mHP
318	2	S70del	S70del		1942	cPKU
319	2	p.Arg243Gln	p.Val399=		1284	cPKU
320	9	IVS4-1G＞A	p.Arg243Gln		1560	cPKU
321	24	p.Arg111*	p.Arg176*		1876	cPKU
322	12	EX6-96A＞G	p.Arg413Pro		1447	cPKU
323	1.3	IVS7+2T＞A	p.Ala434Asp		1140	mPKU
324	1	p.Arg243Gln	p.Arg413Pro		1560	cPKU
325	84	p.Arg155His	p.Arg400Lys		/	/
326	1.3	p.Val399=	p.Arg413Pro		1416	cPKU
327	2	p.Arg53His	p.Val399=		150	mHP
328	30	EX6-96A＞G	p.Gln429Lys		720	mPKU
329	1	p.Arg111*	p.Arg176*		1498	cPKU
330	2	IVS4+3G＞C	L444F		849	mPKU
331	89	p.Arg111*	p.Arg176*		/	/
332	1	5’ UTR_E1del	c.722delG		1254	cPKU
333	1.3	p.Arg53His	p.Arg53His		150	mHP
334	1	IVS4-1G＞A	p.Gly247Val		978	mPKU
335	18	EX6-96A＞G	p.Arg413Pro		1551	cPKU
336	5	p.Arg243Gln	p.Arg261Gln		1740	cPKU
337	3	p.Tyr166*	EX6-96A＞G		2913	cPKU
338	64	p.Arg111*	p.Tyr356*		3763	cPKU
339	86	EX6-96A＞G	p.Arg243Gln		2049	cPKU
340	1.5	c.722delG	p.Val399=		1246	cPKU
341	50	p.Arg156Pro	p.Arg243Gln		/	/
342	1.3	p.Arg243Gln	p.Ser349Ala		1200	cPKU
343	1.2	p.Arg53His	IVS7+2T＞A		386	mHP
344	1.7	p.Gly247Arg	p.Ile324Asn		1368	cPKU
345	1.1	p.Phe233Leu	p.Arg243Gln		/	/
346	100	p.Glu56Asp	p.Arg243Gln		/	/
347	1	p.Gln375Glu	p.Arg408Trp		560	mHP
348	0.8	IVS4-1G＞A	p.Val399=		2913	cPKU
349	0.6	p.Val399=	p.Ala300Ser		1800	cPKU
350	1.6	EX6-96A＞G	p.Gln375Glu		1804	cPKU
351	4	p.Arg243Gln	p.Leu227Val		1134	mPKU
352	1	p.Arg53His	p.Arg243Gln		1009	mPKU
353	0.5	p.Gln232*	p.Gly247Val		1640	cPKU
354	9	p.Thr278Ile	p.Tyr356*		1206	cPKU
355	39	IVS4+3G＞C	IVS4-2A＞G		/	/
356	1.5	p.Arg111*	p.Val399=		2946	cPKU
357	0.6	p.Arg243Gln	p.Gly352Arg		980	mPKU
358	0.7	p.Arg243Gln	p.Arg243Gln		974	mPKU
359	1.4	p.Arg408Gln	p.Arg413Pro		1500	cPKU
360	3	p.Tyr356*	p.Val399=		1290	cPKU
361	1.9	p.Val399=	p.Ala434Asp		1008	mPKU
362	3	p.Arg241Cys	p.Arg241His		204	mHP
363	1	p.Arg241Cys	p.Arg243Gln		1268	cPKU
364	1	p.Arg169His	IVS7+1G＞A		276	mHP
365	1.2	p.Arg243Gln	p.Arg261Gln		1246	cPKU
366	1.5	IVS5-1G＞A	p.Ile421Thr		252	mHP
367	3	p.Arg53His	p.Arg243Gln		920	mPKU
368	62	p.His170Gln	p.Pro275Leu		/	/
369	0.7	p.Arg169Ser	p.Arg243Gln		1160	mPKU
370	1.3	EX6-96A＞G	p.Arg243Gln		1582	cPKU
371	0.8	p.Arg241Cys	p.Arg408Trp		1104	mPKU
372	1.6	p.Leu255Ser	p.Gly257Val		456	mHP
373	1	p.Arg241Cys	p.Arg408Gln		620	mPKU
374	1.4	p.Arg241Cys	p.Val399=		960	mPKU
375	0.7	S70del	p.Arg241Cys		980	mPKU
376	2	EX6-96A＞G	p.Arg243Gln		965	mPKU
377	1.1	EX6-96A＞G	p.Gly247Val		804	mPKU
378	1.6	p.Arg261Gln	p.Arg261Gln		787	mPKU
379	1	p.Arg241Cys	p.Ala434Asp		378	mHP
380	1	p.Ser310Phe	p.Tyr356*		2964	cPKU
381	1.2	p.Trp187*	p.Val399=		3760	cPKU
382	1.5	p.His107Arg	p.Arg243Gln		972	mPKU
383	126	p.Pro314Thr	5’ UTR_E1del		/	/
384	0.6	p.Asp101Asn	p.Tyr356*		1164	mPKU
385	1.3	p.Arg111*	p.Arg243Gln		1500	cPKU
386	1.5	p.Arg243Gln	p.Arg243Gln		2081	cPKU
387	1.2	IVS4-1G＞A	p.Arg241Cys		864	mPKU
388	1	EX6-96A＞G	IVS11-3T＞G		2436	cPKU
389	3	S70del	S70del		1450	cPKU
390	0.9	p.Ile224Thr	p.Arg241Cys		540	mHP
391	3	p.Arg53His	p.Gly103Asp		240	mHP
392	4	5’ UTR_E1del	c.722delG		840	mPKU
393	0.8	p.Arg111*	p.Tyr166*		1908	cPKU
394	1	IVS4+1G＞A	EX6-96A＞G		2302	cPKU
395	6	p.Ser310Cys	p.Tyr356*		360	mHP
396	1	p.Arg241Cys	p.Arg243Gln		480	mHP
397	1.4	p.Leu242Phe	p.Tyr356*		1260	cPKU
398	1.5	IVS4-1G＞A	p.Val399=		1896	cPKU
399	1.2	p.Arg243Gln	p.Ala434Asp		648	mPKU
400	0.9	p.Arg111*	p.Pro362Thr		1340	cPKU
401	1.2	p.Arg241Cys	p.Gly312Val		928	mPKU
402	0.5	p.Arg241Cys	p.Arg252Gln		707	mPKU
403	2	p.Arg241Cys	p.Arg243Gln		420	mHP
404	3	p.Arg243Gln	p.Arg243Gln		1008	cPKU
405	0.3	p.Leu242Phe	p.Arg243Gln		696	mPKU
406	1.3	p.Ile324Asn	p.Leu430Pro		720	mPKU
407	1	p.Arg252Gln	5’ UTR_E1del		1408	cPKU
408	12	p.Arg413Pro	p.Arg413Pro		1905	cPKU
409	0.8	p.Arg111*	p.Arg176*		2460	cPKU
410	1	p.Arg270Lys	c.1356delTAAAG		940	mPKU
411	0.6	IVS4-1G＞A	IVS11+1G＞C		1200	cPKU
412	1.3	p.Arg111*	p.Arg241His		600	mPKU
413	3	p.Arg53His	p.Arg243Gln		204	mHP
414	1	p.Ile65Thr	p.Arg243Gln		1440	cPKU
415	1	p.Arg241Cys	IVS8-7A＞G		804	mPKU
416	1	p.His107Arg	p.Arg243Gln		198	mHP
417	1.7	p.His107Arg	p.Val230Ile		176	mHP
418	2	p.Tyr356*	p.Val399=		2378	cPKU
419	3	p.Arg252Gln	p.Ala403Val		204	mHP
420	1.2	p.Ser391Thr	p.Val399=		216	mHP
421	1	p.Arg111*	EX6-96A＞G		1500	cPKU
422	/	p.Ala322Thr	p.Tyr356*		/	/
423	1.5	p.Tyr356*	p.Val399=		1398	cPKU
424	2	p.Phe161Ser	p.Val399=		1460	cPKU
425	10	p.Arg111*	p.Gln172His		1260	cPKU
426	1.2	p.Tyr356*	p.Arg413Pro		2400	cPKU
427	1	p.Tyr356*	p.Val399=		1200	cPKU
428	1	IVS4-1G＞A	p.Val399=		2004	cPKU
429	1.7	p.Arg176*	p.Val399=		1866	cPKU
430	13	IVS4-1G＞A	p.Tyr356*		1044	mPKU
431	1.6	p.Arg243Gln	p.Arg243Gln		2640	cPKU
432	1	p.Arg176*	p.Arg241Cys		760	mPKU
433	1.3	p.Gly171Arg	EX6-96A＞G		1398	cPKU
434	2	p.Arg243Gln	p.Arg243Gln		2428	cPKU
435	1	S70del	p.Arg158Trp		680	mPKU
436	1.8	p.Thr418Pro	IVS12-2A＞C		630	mPKU
437	1.6	p.Tyr356*	p.Arg413Pro		2226	cPKU
438	1	S70del	p.Arg241Cys		734	mPKU
439	2	p.Arg241Cys	p.Arg241Cys		162	mHP
440	1.1	c.722delG	IVS8-7A＞G		1060	mPKU
441	2.5	p.Arg111*	IVS10-1G＞T		1240	cPKU
442	2	IVS4-1G＞A	p.Arg243Gln		840	mPKU
443	3	p.Arg111*	p.Arg413Pro		3096	cPKU
444	1.8	p.Arg243Gln	p.Arg243Gln		3186	cPKU
445	1	p.Arg241Cys	p.Val399=		720	mPKU
446	2	p.Arg243Gln	p.Arg413Pro		1740	cPKU
447	2	p.Arg111*	p.Thr418Pro		840	mPKU
448	0.8	EX6-96A＞G	p.Arg241Cys		637	mPKU
449	2	p.Arg111*	EX6-96A＞G		1430	cPKU
450	1	p.Arg53His	p.Pro147Leu		842	mPKU
451	1.5	p.Tyr356*	p.Arg413Pro		1852	cPKU
452	1.2	p.Glu228Asp	p.Arg243Gln		960	mPKU
453	1	p.Arg176*	p.Ala322Thr		306	mHP
454	3	p.Arg413Pro	p.Arg413Pro		3780	cPKU
455	1.2	EX6-96A＞G	p.Arg252Gln		1148	mPKU
456	1.5	c.131-133delAAG	p.Met276Arg		184	mHP
457	1.3	p.Arg53His	p.Val399=		174	mHP
458	1	p.Arg111*	p.Gly247Arg		1044	cPKU
459	1.9	p.Val399=	p.Arg408Gln		1640	cPKU
460	3	p.Arg53His	p.Arg176*		1384	cPKU
461	2	p.Gly247Val	p.Val399=		1512	cPKU
462	2	p.Arg53His	p.Arg243Gln		136	mHP
463	0.5	S70del	p.Arg243Gln		660	mPKU
464	12	p.Arg243Gln	p.Tyr356*		1320	cPKU
465	40	S70del	p.Arg111*		770	mPKU
466	1	p.Arg53His	p.Tyr356*		1440	cPKU
467	3	p.Arg243Gln	p.Gly247Val		720	mPKU
468	/	p.Gly344Ser	p.Gln419Arg		/	/
469	1.9	p.Arg252Gln	p.Thr380Met		640	mPKU
470	1	S70del	p.Arg243Gln		1320	cPKU
471	2	p.Arg243Gln	p.Arg243Gln		2400	cPKU
472	0.8	IVS4-1G＞A	p.Arg176*		1920	cPKU
473	10	p.Arg241Cys	p.Arg241Cys		360	mHP
474	/	p.Val399=	p.Arg408Gln		/	/
475	/	EX6-96A＞G	p.Arg252Gln		/	/
476	0.7	p.Arg176*	p.Ala434Asp		372	mHP
477	13	EX6-96A＞G	EX6-96A＞G		1500	cPKU
478	0.7	p.Phe161Ser	p.Val399=		1420	cPKU
479	3	S70del	p.Arg243Gln		240	mHP
480	2	p.His201Arg	p.Gly247Arg		396	mHP
481	1.5	p.Arg111*	p.Arg241Cys		372	mHP
482	1.9	Q232	p.Arg243Gln		1428	cPKU
483	2	p.Arg53His	p.Ser250Phe		373	mHP
484	0.8	EX6-96A＞G	p.Arg243Gln		1950	cPKU
485	1.3	p.Ala434Asp	E5 Del		1800	cPKU
486	0.8	IVS4-1G＞A	IVS4-1G＞A		1747	cPKU
487	2	p.Arg111*	5’ UTR_E1del		1285	cPKU
488	1.5	p.Trp187Arg	p.Gln419Arg		240	mHP
489	1.2	p.S16*	EX6-96A＞G		2250	cPKU
490	11	Y206C	Ex4_5 del		1500	cPKU
491	1	p.Phe161Ser	p.Arg243Gln		1380	cPKU
492	1.5	p.Arg176*	p.Tyr356*		2306	cPKU
493	1.7	p.Val399=	p.Val399=		1660	cPKU
494	0.9	C357X	p.Val399=		1882	cPKU
495	1.4	p.Arg243Gln	p.Trp326*		1365	cPKU
496	1.7	IVS4-1G＞A	p.Glu178Lys		841	mPKU
497	2	p.Arg111*	p.Arg243*		1745	cPKU
498	1.8	p.Arg158Gln	EX6-96A＞G		1269	cPKU
499	1	p.S16*	p.Arg243Gln		2466	cPKU
500	18	p.Arg176*	p.Arg261Gln		1837	cPKU
501	1.3	p.Arg53His	p.Arg413Pro		1234	mPKU
502	1.7	S70del	EX6-96A＞G		1500	cPKU
503	18	IVS4-1G＞A	R243P		/	/
504	2	p.Val245Met	IVS8-7A＞G		720	mPKU
505	1.7	p.His107Arg	IVS12+6T＞A		960	mPKU
506	1.4	p.Arg53His	p.Arg413Pro		645	mPKU
507	0.8	p.Arg53His	p.Arg252Trp		761	mPKU
508	1.2	p.Phe161Ser	p.Arg243Gln		1324	cPKU
509	0.7	EX6-96A＞G	p.Pro314Thr		1208	cPKU
510	1.5	p.Tyr356*	p.Phe392Ile		1319	cPKU
511	1.1	IVS4-1G＞A	p.Lys363Asn		1004	mPKU
512	2	c.722delG	IVS12+6T＞A		941	mPKU
513	1.4	p.Arg111*	p.Arg111*		1212	cPKU
514	0.8	EX6-96A＞G	p.Val399=		666	mPKU
515	0.8	p.Arg53His	p.Pro314Thr		692	mPKU
516	1.6	p.Arg261Gln	p.Tyr356*		1196	mPKU
517	1.5	p.Arg241Cys	p.Arg243Gln		1580	cPKU
518	1	EX6-96A＞G	p.Arg243Gln		1634	cPKU
519	1.7	p.Arg243Gln	p.Arg413Pro		2008	cPKU
520	2	p.Arg53His	EX6-96A＞G		640	mPKU
521	0.8	p.Arg413Pro	p.Arg413Pro		1260	cPKU
522	/	p.Phe161Ser	p.Arg243Gln		1780	cPKU
523	2	EX6-96A＞G	p.Arg408Gln		1800	cPKU
524	1	p.Gly247Val	p.Arg413Pro		1766	cPKU
525	/	EX6-96A＞G	p.Arg243Gln		/	/
526	0.5	5’ UTR_E1del	p.Arg243Gln		1792	cPKU
527	2	p.Tyr356*	p.Val399=		2948	cPKU
528	1.9	EX6-96G＞A	IVS12-2A＞C		737	mPKU
529	1.6	p.Lys341Asn	p.Ala434Asp		820	mPKU
530	3	p.Gly247Arg	IVS7-12-15delTTTC		333	mHP
531	1.5	EX6-96A＞G	p.Ser339Phe		1104	mPKU
532	2	EX6-96A＞G	p.Tyr356*		1952	cPKU
533	1	p.Tyr166*	p.Arg243Gln		1866	cPKU
534	1.5	IVS4-1G＞A	p.Arg413Pro		1237	cPKU
535	0.6	p.Gly247Arg	p.Leu255Ser		865	mPKU
536	0.8	EX6-96A＞G	p.Gly247Val		1803	cPKU
537	1	p.Tyr356*	p.Val399=		1328	cPKU
538	1.4	IVS4-1G＞A	IVS6-1G＞A		1521	cPKU
539	1.3	EX6-96A＞G	p.Arg243Gln		2430	cPKU
540	1.6	p.Phe161Ser	EX6-96A＞G		1271	cPKU
541	2.5	EX6-96A＞G	p.Arg241Cys		752	mPKU
542	1.9	5’ UTR_E1del	p.Arg243Gln		2201	cPKU
543	1.3	p.Val399=	p.Val399=		1989	cPKU
544	1.7	p.Arg241Cys	p.Arg413Pro		766	mPKU
545	1.2	p.Arg53His	p.Arg241Cys		/	/
546	1.4	p.Ile65Thr	p.Arg413Pro		1106	mPKU
547	1.3	p.Arg243Gln	p.Arg243Gln		982	mPKU
548	/	p.Tyr356*	5’ UTR_E1del		1640	cPKU
549	1	p.Arg252Gln	p.Arg408Trp		252	mHP
550	2.2	p.Arg241His	p.Arg243Gln		1741	cPKU
551	2.5	p.Arg169Cys	p.Arg243Gln		/	/
552	3	p.Arg241Cys	p.Arg243Gln		1265	cPKU
553	1.7	p.Arg243Gln	p.Arg243Gln		1323	cPKU
554	1	S70del	p.Tyr356*		988	mPKU
555	50	p.Arg111*	p.Arg176*		1237	cPKU
556	/	p.Thr418Pro	IVS12-2A＞C		/	/
557	120	p.Gly188Val	p.Val399=		/	/
558	0.7	p.Arg111*	EX6-96A＞G		1958	cPKU
559	2	p.Arg176*	p.Arg243Gln		2820	cPKU
560	62	IVS4-1G＞A	EX6-96A＞G		1982	cPKU
561	1	EX6-96A＞G	p.Ala403Val		1472	cPKU
562	1	p.Arg243Gln	p.Ala403Val		1194	mPKU
563	1.5	p.His271Arg	p.Arg243Gln		1348	cPKU
564	1.2	p.Arg243Gln	p.Arg243Gln		1283	cPKU
565	1.2	p.Arg111*	p.Arg243Gln		624	mPKU
566	1.7	S70del	p.Gly247Val		968	mPKU
567	1	EX6-96A＞G	p.Ser349Ala		669	mPKU
568	1.4	EX6-96A＞G	EX6-96A＞G		1972	cPKU
569	0.8	p.Arg243Gln	p.Arg261Gln		1747	cPKU
570	0.6	IVS4-1G＞A	H220P		1174	mPKU
571	0.7	p.Arg176*	p.Arg243Gln		1800	cPKU
572	1.5	p.Arg158Gln	p.Tyr356*		1936	cPKU
573	0.7	p.Arg243Gln	p.Arg243Gln		2960	cPKU
574	2	IVS4-1G＞A	IVS7+2T＞A		927	mPKU
575	85	p.Arg243Gln	p.Arg243Gln		1390	cPKU
576	74	p.Arg243Gln	p.Arg243Gln		2212	cPKU
577	119	EX6-96A＞G	p.Arg241Cys		/	/
578	0.8	p.Arg158Trp	c.580C＞GA		1460	cPKU
579	66	IVS4-1G＞A	c.690-691insG		/	/
580	1.7	p.Arg243Gln	p.Arg243Gln		1310	cPKU
581	1.5	p.Arg243Gln	p.Gly247Val		798	mPKU
582	1	70delS	p.Val230Ile		836	mPKU
583	1.7	p.Arg158Gln	EX6-96A＞G		1770	cPKU
584	2	p.Gly247Val	p.Tyr356*		2038	cPKU
585	1.6	p.Tyr166*	EX6-96A＞G		2546	cPKU
586	1.1	p.Arg111*	IVS5-1G＞C		1004	mPKU
587	0.5	S70del	p.Gly247Val		872	mPKU
588	1.3	p.Arg243Gln	p.Gly247Val		1660	cPKU
589	1.7	p.Met276Lys	p.Tyr356*		742	mPKU
590	1.6	p.Arg111*	IVS4-14C＞T		/	/
591	0.9	p.Ile65Thr	p.His107Arg		/	/
592	1.7	S70del	p.Arg413Pro		156	mHP
593	1.4	IVS4-1G＞A	p.Arg243Gln		1498	cPKU
594	2.1	p.Gly247Arg	p.Pro366Ala		/	/
595	2.6	p.Arg111*	Ex3del		1245	cPKU
596	3	p.Thr372Ser	Ex4_5del		1367	cPKU
597	77	p.Tyr356*	IVS12+6T＞A		920	mPKU
598	1.1	p.Gln375Glu	/		360	mHP
599	15	p.Tyr356*	/		690	mPKU
600	0.6	p.Ala434Asp	/		1186	mPKU
601	1	p.Arg413Pro	/		520	mHP
602	50	p.Arg241Cys	/		148	mHP
603	1.4	p.His107Arg	/		234	mHP
604	132	p.Arg111*	/		2913	cPKU
605	0.7	p.Ala403Val	/		/	/
606	3	p.Ala434Asp	/		2460	cPKU
607	2	p.Arg176*	/		1410	cPKU
608	125	p.Arg243Gln	/		1860	cPKU
609	65	p.Val399=	/		369	mHP
610	1	p.Phe392Ile	/		1560	cPKU
611	1	p.Arg111*	/		660	mPKU
612	0.7	p.Arg408Trp	/		1345	cPKU
613	1.9	p.Ala434Asp	/		1239	cPKU
614	1.2	p.Arg243Gln	/		1329	cPKU
615	1.3	p.Ser349Ala	/		1474	cPKU
616	1.8	p.Arg241Cys	/		919	mPKU
617	1.5	p.Arg111*	/		269	mHP
618	2	p.Arg111*	/		1560	cPKU
619	0.9	44delE(c.131-133delAAG)	/		762	mPKU
620	30	EX6-96A＞G	/		626	mPKU
621	15	IVS4+3G＞C	/		450	mHP
622	1.2	p.Arg261Gln	/		1803	cPKU
623	3	p.Gln267Glu	/		728	mPKU
624	5	p.Ile94Val	/		708	mPKU
625	1.6	p.Arg243Gln	/		2032	cPKU
626	3	p.Arg241Cys	/		1498	cPKU
627	0.8	EX6-96A＞G	/		/	/
628	1.4	p.Val399=	/		1557	cPKU
629	0.4	c.1024delG	/		490	mHP
630	8	p.Arg241Cys	/		1008	mPKU
631	80	p.Arg111*	/		588	mHP
632	2	p.His107Arg	/		690	mPKU
633	2	p.Gly247Val	/		1656	cPKU
634	1.1	p.Arg243Gln	/		1584	cPKU
635	0.9	IVS10-14C＞G	/		345	mHP
636	1.6	p.Thr372Arg	/		684	mPKU
637	1.6	p.Arg408Gln	/		232	mHP
638	5	p.Pro281Arg	p.Ile324Asn	p.Val399=	846	mPKU
639	100	p.Ile65Ser	p.His170Gln	p.Leu430Pro	390	mHP
640	6	S70del	IVS7-1G＞A	p.Arg243Gln	1812	cPKU
641	5	p.Arg53His	p.Arg111*	IVS7+2T＞A	1280	cPKU
642	53	p.Arg53His	p.Arg111*	IVS7+2T＞A	960	mPKU
643	1.1	p.Tyr77*	p.Asp101Asn	p.Gly247Arg	720	mPKU
644	2	p.Arg243Gln	p.Val399=	IVS11-3T＞G	1140	mPKU
645	1	p.Arg53His	IVS4-1G＞A	IVS7+2T＞A	1134	mPKU
646	1	EX6-96A＞G	EX6-96A＞G	IVS7+2T＞A	900	mPKU
647	1	p.Arg53His	p.Arg241Cys	IVS7+2T＞A	912	mPKU
648	92	p.Arg53His	p.Gly103Asp	p.Arg243Gln	/	/
649	3	p.Arg53His	IVS7+2T＞A	IVS7+2T＞A	180	mHP
650	2	p.Arg53His	S70del	IVS7+2T＞A	1620	cPKU
651	3	p.Arg53His	p.Arg243Gln	IVS7+2T＞A	249	mHP
652	1.3	p.His170Gln	p.Ile65Ser	p.Arg243Gln	720	mPKU
653	3	p.Arg53His	p.Gly257Val	IVS7+2T＞A	1896	cPKU
654	1	/	/		459	mHP
655	1.5	/	/		376	mHP
Annotation: /—unavailable
cPKU — classic PKU(Phe＞ 1200 μmol/L); mPKU — mild/moderate PKU(Phe600~1200 μmol/L); MHP — mild hyperphenylalaninemia(Phe 120~600 μmol/L).
Genotype–phenotype correlations were available in 194 of 207 families.
